# Supplementary material for: The Anti-Cancer Potential of Genistein: Single-Cell RNA Sequencing Analysis and Spatial Transcriptome Reveal That Genistein Targets HSD17B1 to Inhibit the Progression of Gastric Adenocarcinoma
Source: Int J Mol Sci. 2025 Oct 24;26(21):10369. doi: 10.3390/ijms262110369 (PMC12609499; doi:10.3390/ijms262110369)
Supplement: Supplementary file 1 [file ijms-26-10369-s001.zip]

Archive with 12 entries (11 files):
- ijms-3866917 Supplementary material/
- ijms-3866917 Supplementary material/Figure S1.tif
- ijms-3866917 Supplementary material/Figure S2.tif
- ijms-3866917 Supplementary material/Figure S3.tif
- ijms-3866917 Supplementary material/Figure S4.tif
- ijms-3866917 Supplementary material/Figure S5.tif
- ijms-3866917 Supplementary material/Figure S6.tif
- ijms-3866917 Supplementary material/Figure S7.tif
- ijms-3866917 Supplementary material/Figure S8.tif
- ijms-3866917 Supplementary material/Table S1.csv
- ijms-3866917 Supplementary material/Table S2.csv
- ijms-3866917 Supplementary material/Table S3.csv
