# Supplementary material for: The Anti-Cancer Potential of Genistein: Single-Cell RNA Sequencing Analysis and Spatial Transcriptome Reveal That Genistein Targets HSD17B1 to Inhibit the Progression of Gastric Adenocarcinoma
Source: Int J Mol Sci. 2025 Oct 24;26(21):10369. doi: 10.3390/ijms262110369 (PMC12609499; doi:10.3390/ijms262110369)
Supplement: Supplementary file 1 [file ijms-26-10369-s001.zip › ijms-3866917 Supplementary material/Table S1.csv]

DEG	Compound gene	Disease gene
KIAA1199	TAB1	CDH1
ESM1	USP4	APC
CST1	MAP3K21	TP53
COL1A1	GID4	KRAS
SULF1	FKBP4	EGFR
BGN	FUT3	ERBB2
TIMP1	UGT1A4	MET
APOBEC2	CLEC4E	MLH1
ALDH6A1	GRK4	ATM
FAP	PRDX4	CTNNA1
SAMD4A	CHRNB4	BRCA2
CPA2	CDK4	SDHD
ATP4A	KCNMA1	MSH6
SERPINH1	LPAR4	PTEN
ATP4B	DRD3	PIK3CA
OLFML2B	MRGPRX1	MUTYH
SIDT2	RNASEL	FGFR2
COL5A2	MAPK13	CDKN2A
THY1	PIK3C2A	MSH2
IER5L	PI4K2A	BRCA1
COL10A1	DOT1L	STK11
COL1A2	TYMS	SMAD4
MMP11	ADCY4	BRAF
CLDN1	CASP10	CTNNB1
ESRRG	CNOT6L	CHEK2
CTHRC1	GABRA4	IL1B
OLR1	CERS4	KIT
CAPN13	COG4	SDHB
THBS2	RPS6KA4	PMS2
GNG7	NIPSNAP3A	AKT1
PNPLA7	CYP4F2	EPCAM
FLJ42875	FMO3	IL1RN
FAM107A	CHRNB2	NF1
PLAU	ADH4	MYC
TUBB3	PIP5K1B	PALB2
APOC1	DUSP4	C11orf65
BRP44L	PTPN4	PDGFRA
FBP2	PLAAT4	BRIP1
AKR7A3	MMP17	TERT
FAHD2B	STK4	ATP4A
GIF	SCN8A	BMPR1A
CPEB3	CDK9	CCND1
ADHFE1	RACGAP1	BARD1
DPT	BMP4	ARID1A
FUT9	PRMT8	TGFBR2
LTB4DH	MGAT3	NBN
NOX4	KMT5B	SDHC
LOC642477	TAS2R4	CDK4
S100A3	RPS6KA3	ALK
KCNE2	NR4A2	RET
ILDR1	MDM2	MUC2
RIPK2	KCNJ5	MUC5AC
SPP1	GABRB2	SRC
GPR44	KDM5D	HRAS
COL4A1	L3MBTL4	FGFR1
SLC7A8	SLC2A4	ERBB3
CHGA	KCNN1	MUC6
ACACB	HIPK4	NOTCH1
MYRIP	PRTN3	GAST
SH3GL2	GLOD4	NRAS
MTHFD1L	PADI4	PTGS2
DNER	FFAR4	TUG1
CCPG1	LTC4S	PALLD
ABCC8	MYLK4	RB1
DAP3	CYP4X1	CDX2
FLJ41603	SLC6A4	RAD51D
IFITM3	XIAP	RAD51C
SRPX2	HDAC3	FLCN
SPHK1	PRSS3	IRF1
AFAR3	PIK3C2B	KRT20
TTYH3	BRD4	ERBB4
CCDC86	FABP4	SDHA
NR3C2	LGALS4	VEGFA
MFSD4	ATIC	ROS1
TRIM50	P2RY12	KLF6
MT1M	CHST4	VHL
GPRC5C	HSPA4	KRT7
DOPEY2	PSMB2	CASP10
ARPC1B	MAP2K7	HNF1A
FSCN1	CYP2C19	STAT3
FLJ39632	RXFP4	FGFR3
SDS	GABRG2	FBXW7
MYOC	CYP2E1	ATP12A
FNDC1	LIG4	MEN1
PDGFRB	TLR2	LIPF
PRRX1	GPR151	CDKN1B
GHRL	PI4KB	BCL2
GPX3	BMI1	CD274
AGPAT9	STAT6	MUC1
MAL	NR4A3	GIPR
LZTS1	KCNK4	TGFB1
COL3A1	SPPL2B	SOD2
LOC728473	TMPRSS4	ESR1
FAM91A1	GSTM1	MDM2
SELENBP1	KDM5B	TFF1
SALL4	GRIK2	MTOR
UBE2J1	KCNJ4	BAX
MT1F	ERCC1	GIP
ANGPT2	PLK4	SMARCA4
LOX	CD207	HNF1B
CKS2	CLEC4M	NTRK3
TGFBI	SLC26A4	CEACAM5
UBL3	PABPC4	CCNE1
FAM46C	TEAD2	POLE
CCDC121	CCL5	YAP1
SCNN1B	POU5F1	TNF
CTSL1	BCL2L1	PMS1
HDC	KLK4	CDKN1A
C7orf41	KIF22	CCK
PMEPA1	CRBN	EGF
WISP1	NOTCH4	IL6
OSCAR	CHRNB1	HIF1A
EIF6	PIK3C3	FAS
SOSTDC1	SLC16A3	RAD51
PGA4	PRSS1	HOXB13
COL12A1	GABRA1	BIRC5
NTN4	SLC22A4	BAP1
NEDD4L	NSUN2	NTRK1
CCKBR	ITGB1	CXCL8
COL8A1	HDAC2	CASP8
CBFB	ENTPD5	RASSF1
UBE2C	SLC29A4	FASLG
TNFAIP6	CNOT6	NFKB1
GPER	PCSK6	GHRL
MGC4677	PI4KAP2	MMP9
MCM10	AR	SMARCB1
GATA5	KCNN4	NFE2L2
SST	EPHA3	RNF43
LIF	SRD5A1	OGG1
STX12	PDK2	SST
PPFIBP2	DEGS1	NRG1
C5orf32	PDCD4	TGFA
CKAP2	GRIA4	PPARG
UBFD1	PIP4K2A	MAP3K6
COL7A1	CAPN9	CASP3
CKMT2	SETDB1	PRKDC
C6orf85	FZD4	GSTM1
MRTO4	KCNQ1	POLD1
VASH1	MCL1	NTRK2
COL6A3	MC4R	PRKAR1A
IGF2BP3	ABAT	SMO
P2RXL1	GRIN1	TYMS
SLC9A2	TP53	DAPK1
LIPF	KCNJ3	MUC16
AQP4	PAH	TFF2
LOC441282	FGFR3	CHGA
APLP1	NAP1L4	CLDN18
GPT	CYP2C9	MMP2
LILRB4	KDM5A	MAPK1
FBP1	ALYREF	CDK12
SOD2	CDKL4	CD44
LOC650200	ITCH	HRH2
FJX1	GSTM4	IGF1R
DGKD	CHRNA1	AR
HAVCR2	POLD4	FANCI
ABCC5	SHARPIN	TYMP
PLCXD3	LPAR2	TOE1
S100A10	ST3GAL3	CHEK1
LOC440160	IRAK4	PTCH1
FCER1G	EZH1	GNAS
BOP1	BCL2	NOS2
MOSC2	RNF4	GSTP1
REP15	ABCC1	PSCA
SULF2	RAPGEF4	PIK3CG
RPRM	EPHA4	NKX2-1
ADAM28	CTNNB1	S100A8
KCNJ16	SIRT4	LRP1B
MXRA5	HSPA4L	IL10
LY6E	TLR4	CDK6
GC	MDM4	MAP2K1
PDILT	CD36	SOX2
SLC9A1	F2	DCC
TNFRSF12A	NANP	XRCC1
MT1G	ALK	AXL
IL11RA	CLK4	ZEB1
GAMT	PARP4	RIOX2
PRDM16	YEATS4	MKI67
PSCA	IGFBP4	TRRAP
MTE	MBOAT4	TMEM238L
FCGR2A	STAT4	RAF1
AGPS	RXRA	BCL2L1
TNFRSF17	TENT4B	BLACAT1
SLC9A4	PPP6R3	PCNA
TMEM158	CYP4F3	INS
CDCA5	WNK4	RUNX3
VILL	GRIK5	VEGFC
CAPN9	RET	SGK1
CLEC5A	MARK4	GCG
XYLT2	RBP4	CBLIF
BMP1	CLCA3P	SMAD3
FLJ43505	EPHB4	PRKN
IRX3	GSTA4	TOP2A
PILRA	MAP4K4	IDH1
SCGB2A1	CDK1	TINCR
LIMCH1	TAP1	MAX
C6orf105	PPP4R3B	ODC1
SGSM3	NEDD4	MUC4
KIT	CCNH	JUN
RAB31	EIF2AK4	ERCC1
TRIM74	SLC27A4	MMP7
CLEC3B	KIT	CDC73
GSTA2	COQ8B	RARB
ANG	GTPBP4	HGF
STX16	YAP1	MSH3
HOXC8	ADAR	CYP1A1
LOC731049	EPHA2	TLR4
PDGFD	AKR1C4	CCKBR
KLK6	SSTR5	SP1
HPGD	NPY4R	SMAD2
LRP8	CACNA1H	MTHFR
PDIA2	KCNQ4	MGMT
PGAM5	NR2C2	CDKN2B
HYAL1	ACVR1B	SMIM31
SFRP4	ITGA4	FHIT
BIRC5	FGFR4	ABCB1
AMPD1	CARM1	AMIGO2
ETV4	PIP5K1C	AURKA
KRT17	APC	FGF2
CLCNKA	NME4	AXIN2
RFC3	TUBB3	ERCC2
PVT1	KDM5C	IDH2
CKB	AGT	PTGS1
HOMER2	TNFRSF9	AFP
IL8	CASP4	MAPK14
CDH11	ADAMTS4	PARP1
IGJ	KCNMB4	VIM
RAB27A	BAX	GATA3
RORC	P4HA1	KDR
KAL1	SCN4A	SCT
LOC652379	PIN4	HMGB1
KLF4	WNT3	RHOA
UBTD1	ENTPD4	FLT1
SORBS2	ESR1	BUB1B
TBCB	PIP4K2B	BCL10
CYB5R1	CNOT4	IFNG
CPT1C	ERBIN	MMP1
IQGAP2	IMMT	ZEB2
FOXS1	KPNA3	EPHA2
PGA3	PI4KA	SLC2A1
PLCL2	P4HA2	GRP
AKR1B10	FUT9	RAD50
EPB41L4B	ABCB4	PGR
ARSD	MAX	SETD2
RUVBL1	DRD2	KRT19
CHSY3	NUDT4	TP63
KIF23	ZNF280D	TIMP1
APM-1	NAA60	SSTR1
LINGO2	NEK4	ADGRB3
CHEK1	BDH2	SNAI1
GCNT2	CYP1A1	FANCA
PAFAH1B3	ALDH9A1	CXCR4
TNFSF11	AQP4	CEACAM7
PUS7	CYP2C8	TSC2
UGT2B17	DLG4	SERPINB5
LOC731486	IL4I1	LEP
SLC25A4	ALDH4A1	IGF2
ECHDC2	NOX4	TCF7L2
GINS2	SLC37A4	SDHAF2
FGA	TRPM4	ATP4B
MCM4	NLRP1	NQO1
LOC651143	LOXL4	ABCC1
PLA2G7	SMARCA4	IGF1
TEAD4	CCNT1	TIMP2
OSBPL7	KCNQ5	KEAP1
TRIP13	FUT6	EZH2
AKR1C2	MLX	CDH17
NEK2	GPAT4	DNMT1
PLXDC2	PIK3R4	RELA
PXMP2	PCSK4	ALB
CCL26	KAT6B	SPP1
TOP2A	EZH2	MMP14
TMED6	KCNA4	PTPN11
SCARA5	TXK	TCF7
MAOA	TM4SF5	BLM
LOC647169	PIP5K1A	NME1
RARRES1	FUT5	ENG
JAG2	MAPK4	TMEM127
GSTA1	CYP3A4	PLAU
MRGPRD	ELOVL4	DDR1
FMO5	GEMIN4	IL4
BTG2	EEF1D	MRE11
NOLC1	NOTCH1	DPYD
C5	SLC5A4	CTNND1
HGD	MORF4L1	CTSB
CENPF	MAST4	INHBA
RDH12	PDE5A	CASP9
LOC643834	GATA4	PLAUR
ALDH3A1	EIF4E	TIMP3
HAPLN3	HNF4G	HOXA13
C19orf59	P4HTM	DICER1
LOC400451	ACSL4	E2F1
LOC653344	PSMC4	SMAD7
RAP1GAP	AGBL4	S100A4
PGA5	STK26	PDGFRB
IFITM1	PPP4C	SPEG
AURKA	P2RX4	CLDN4
CLIC6	MYC	INTS7
KCNJ15	CHRNA4	GLI1
PTGER4	HSP90B1	CYP2E1
DDX50	TRPC4	MSR1
DKFZp761P0423	SLC1A4	CEACAM3
GKN2	NOD1	MAPK3
FGD6	GPR4	CCNB1
SLC26A9	DHRS9	DLEC1
MFAP2	PDK4	GSTT1
SSTR1	PIP4K2C	SLC67A1
KRT80	CYP1A2	CXCL12
ADH1A	KRT87P	CHD1
LOC647481	MT-ND6	KRT8
KIAA1394	CDKN2A	MAPK8
AKR1C3	MAP3K20	GATA6
ACADL	RPS6KA6	SLC19A1
ITGA11	DCUN1D4	TFF3
ADRB2	MS4A1	RAC1
EDARADD	RSPO3	IFI27
HPN	IMPA1	BIRC3
LOC643847	CD86	DMTF1
EZH2	CD80	LGALS3
EEF1A2	TNFRSF4	ICAM1
CPXM1	ROS1	SOX9
BHMT	COL4A4	FANCC
POU2AF1	TNFSF4	PIK3CB
TTC26	CD3E	TNFSF10
RNASE4	IFNA6	VEGFD
APOE	HDAC1	CAV1
BUB1	FGF4	NTHL1
COL5A1	SSTR4	IL17A
C20orf127	MYH7	MCL1
CHIA	KIR3DL2	SYP
CXCL10	ITK	CDK2
LOC653888	BRD2	IL2
MCM2	DLL4	SERPINE1
C9orf61	IL10RB	S1PR2
AKR1C4	CXCR4	PAX8
SNORD48	CYP26A1	APEX1
AGXT2L1	FLT4	VIP
COL11A1	ILF3	WT1
UBE2T	ARSB	FOS
SPON2	CHD4	EP300
CCL3L3	CYC1	GREM1
KLF2	ADH7	CD82
MAP7D2	DNAJA2	NDRG1
MMP7	GRIN2D	CTSE
LOC643959	GCK	POU5F1
LDHD	VHL	MLH3
CENPA	NR4A1	ITGB1
ALDH1A1	SLC17A1	BMP6
ABCA8	NLRP4	MMP3
GCNT1	NMUR2	CYP2A6
FPR3	EPCAM	KRT18
TM7SF2	ABL1	WWOX
SLC11A1	DNAJA1	CA9
FLJ45803	UBR4	TSC1
SULT2A1	FAM20C	PTK2
ZNF239	PRP4K	NFKBIA
FAM46A	TUBB4A	JUP
LGI1	KDM1A	PDPN
LOC651816	DNM1L	PGA3
B3GAT1	RGS4	WNK2
HEYL	ALDH5A1	PREX2
TMEM116	TUBB4B	CCNA2
NRG4	P2RY4	PGC
CLEC11A	GRM4	ELAVL1
LOC649366	LTA4H	CTLA4
FLJ21511	HPD	AKR7L
SCNN1G	E2F1	TWIST1
COBLL1	LILRA4	MST1R
TPX2	S1PR5	PDCD1
CENPN	MTTP	HBEGF
CCL3	COL1A2	PROM1
RAB26	LAMA1	GKN1
MAMDC2	KCNQ3	AMACR
GPT2	IL4R	GSK3B
CKM	SLC44A4	GPR78
CYP3A5	GPX4	IL1A
ATAD2	PAK4	AREG
PKIB	HTR1F	FGFR4
KRT20	PRMT1	AXIN1
NQO1	AWAT2	FOXP1
FLJ22795	MAGEA4	MALT1
CDH3	ATG4A	EZR
TCEA3	MT-ND4	PRSS21
FAM13A1	NEK2	TP73
TSC22D3	JAK2	PGA5
CD300A	SLC16A1	GKN2
IL11	FLT1	SHH
C1QTNF6	ASGR1	KLF4
CEP55	ERBB2	CTSD
MT1A	PDE4A	ESR2
COL18A1	SLC22A11	CDH3
SH3BGRL2	CERK	AKT2
UBE2I	AASDHPPT	CLDN3
ADH1C	CXXC4	PIK3R1
CENPL	AK4	LRRK2
NPL	PTPA	XRCC3
FCGR1B	TAS2R7	HNF4A
STEAP1	NEU4	ANXA1
IGFBP7	PF4	THBS1
SPC25	GOT2	HDAC1
PDPN	SPAST	IGFBP3
GPSM2	ATG4B	CEACAM6
LOC653119	HDAC4	ZMAT1
GREM2	TEAD4	MAP3K8
G3BP1	P2RX1	HPSE
NDUFA4L2	KMT2B	TTN
RNASE1	NGLY1	ETS1
MAD2L1	CRYGD	GPC3
PTTG1	RXFP3	MAP2K4
FZD2	HOGA1	STAT1
FXYD1	RBBP4	JAK2
MND1	DYRK4	FSCN1
CHN1	ITGB3	GAPDH
FLJ14213	GABRB3	CLDN7
CFD	PSMB4	RPS6KB1
NKX2-2	PFKFB4	NAPSA
KIAA1324	UBAP2L	TRIO
RNASE2	TAAR6	CRP
SERPINE1	GALE	HSP90AA1
DUOX1	OSBP2	IQGAP1
SCTR	CD209	CDH2
VCAN	HYOU1	CFLAR
CYP4F12	TENT4A	SERPINA1
NCAM1	TPM4	UMPS
SNHG4	SORT1	RAD54L
RCN3	TCF7L2	CYCS
BMP6	CBX4	PBRM1
CLEC4A	PLD4	MLN
KCNJ13	CRYAA	TGIF1
CA9	AGL	KLK3
GJB2	DPP4	ABCG2
SIGLEC11	TSSK4	FLT4
RAB37	NLRC4	CTHRC1
MT1X	SCD5	ERVH48-1
CCNA2	HLA-DRB3	HMOX1
IFI30	SPIN4	TGFBR1
PGF	HSD3B1	PLK1
D4S234E	DUSP26	ERCC4
TMEM171	UBA6	ENO2
RRP9	FUT4	PAK1
PELI2	POLA1	FOXO1
MT1E	NR1H4	GPR65
RASSF6	FGF14	NTS
C1orf116	B3GNT4	CCR7
C1orf125	MAP2K4	AHR
TDO2	BIRC5	HSPA5
ZBTB16	HSD17B4	CCL2
SLC2A12	DRD4	XPC
PRC1	KMT5C	DPP4
PCDHGB4	P4HB	PGA4
TMEM100	NR5A1	HSPA4
LAPTM5	SLC4A7	ASCC1
PLK4	IGFLR1	NAT2
CENPE	JAK1	BID
METTL7A	CYP8B1	BSG
CENPI	ABCC4	ABCC2
GM2A	CTNNBIP1	CALB2
FA2H	KCNK17	S100A6
GHR	MAP3K4	PYY
CXCL17	RIPK4	FOXP3
ECT2	S1PR4	KMT2D
GKN1	IL4	BAK1
HIF1A	EGLN2	PRSS1
NFE2L3	PIK3C2G	TKT
LOC285016	SLC24A4	MME
CKAP2L	CKAP4	ENO1
DEPDC1B	CACNA2D1	CCL5
TGM2	PSMD1	PRKCA
BID	C5	HSPB1
MMP3	FCER2	FAP
RIMS3	PFKFB3	MUC3A
FAM70B	KLK13	CCN2
GSTM2	ERBB4	TGFB2
B3Gn-T6	CACNA1A	CEACAM1
SLC16A3	TRPV4	CDK1
LRFN4	HSD3B2	TNFRSF10A
CXCL9	ADH1A	GDF15
PI16	HNF4A	FEZF1
TRAF2	ATP1A1	BECN1
CGNL1	CA2	CDX1
PDK4	SLC22A12	ACTB
CHGB	CLEC4C	SPARC
DUOXA1	CCR4	CXCR2
RECQL4	HTR4	ID1
ERO1LB	CA4	IL18
LOC130576	HCN4	DNMT3B
MUC6	F2RL3	CFTR
FCGBP	PI4K2B	FN1
LUM	HSF1	EBAG9
UPP1	CYP2D6	ITGA6
GAD1	SCN1A	CBS
ATP2A3	GGCX	FGF10
IGFL2	SRD5A2	RECK
LEF1	RTN4	FASN
ZNF533	GRIK1	ACTA2
IL32	CTLA4	HPGD
OGFRL1	TNFRSF10A	PIK3CD
STK32B	NECTIN4	MIF
PRIM2A	ESR2	FOXM1
NOSTRIN	NOS3	IL11
BCAS1	PPARG	SKP2
MT1H	CYP19A1	LCN2
SEC14L5	CFTR	TNFRSF10B
CENPO	AKT1	SPINK1
ASPM	FOXO3	SOD1
PLLP	gene	GATA4
PLEKHG4	TBXAS1	RARA
CDKN3	MAOA	ALDH2
CAMK2B	EGFR	BMP4
PELP1	MGAM	CYP3A4
MGC87042	HTR2A	ATR
SYCN	HTR2C	PIP
STIL	ADORA1	SQSTM1
TRIM73	ADORA2A	KRT5
GPR84	HSD17B1	PPP2R1B
HMMR	ESRRA	EPAS1
BEX2	ESRRB	FGF1
CCL3L1	ABCG2	ZFHX3
ZNF259	CA7	CYP2C19
DERL3	CA12	CDC42
ECE2	ALDH2	CREB1
LIPG	ALOX12	CD34
SOX21	TYR	FH
WNT5A	MIF	DDR2
VSIG1	HSD17B2	EIF4E
RBM20	XDH	ANXA5
FPR2	PTPRS	PEBP1
ANKRD38	ABCB1	LOX
IL18BP	ALOX15	ADIPOQ
FAM3B	CBR1	MVP
CEP72	IL2	PTGES
CRABP2	PTGS1	BCL2L11
SLC6A16	SLC6A2	EGR1
GARNL4	MAOB	MTAP
C11orf9	ACHE	PRKD2
MNDA	ALOX5	LAMC2
HSPBP1	PON1	HMGA2
MLSTD1	CA1	BAD
DMRTA1	CDK5R1	IGF2BP3
C9orf140	CDK5	CD4
PRR7	AKR1B1	DKK1
NOTCH3	TNKS2	ECT2
LTF	TNKS	FGF7
ZSCAN18	STS	F3
COL4A5	FLT3	CD8A
MDK	CCNB3	PLCE1
SORCS1	CCNB1	MMP13
C2	CCNB2	GRB2
NPY	PTGS2	ALOX5
PKD2L1	CDK6	IL4R
CDC25B	SYK	F2RL1
GPR64	GSK3B	BMP2
PECI	TTR	SNAI2
MICALL1	CSNK2A1	PKM
ANGPTL6	CYP1B1	MTA1
CCDC18	AKR1B10	RXRA
RCAN2	IGFBP3	ANXA2
PKMYT1	SNCA	CTSL
C6orf150	PARP1	TACC1
TIGD5	TLR9	SIRT1
ANGPTL3	CRHR1	MPO
EPN3	PPARA	CSK
STOX2	PTPN1	S100A2
LOC643008	PLAT	ANGPT2
IGFALS	F10	S100A9
ITPKA	PLAU	CCND2
RGN	PIM1	G6PD
LOC440928	AURKB	LDHA
CA4	CA3	LGR5
EPSTI1	CA6	ITGB4
GLB1L	CA14	CADM1
KIF1A	CA9	ILK
PLCXD1	CA13	FOXO3
TOX	CA5A	ANPEP
RAD51AP1	ARG1	FADD
PBLD	IGFBP6	PDCD4
CENPP	IGFBP5	CCN1
TACC3	IGFBP2	CD9
APOC2	IGFBP1	WNT1
ADH7	BAD	S100P
NKX6-2	GLO1	NRP1
SYTL1	APP	CBL
TRIO	MMP9	PTPN1
AURKB	MMP2	EPHB2
MCOLN3	MMP12	EPHA3
ECGF1	CD38	BMI1
ENC1	TOP1	TCF4
TNFRSF6B	IGF1R	CD55
PANX1	CA5B	SUFU
MSX1	KDR	CD24
PIK3C2G	PLK1	TPX2
CELSR3	MET	XIAP
CCR10	AXL	PLA2G2A
ARHGAP8	PTP4A3	MSLN
LOC145837	FNTA	NAT1
RBM41	FNTB	CD36
AQP9	AHR	CD40
CNTN3		ITGB3
C5AR1		ATRX
FHL1		LGALS1
KIFC1		TMPRSS2
FAM101A		DNMT3A
MGC40489		STMN1
KIF20A		CXCL1
CHRD		IGFBP2
PDE8B		LIAT1
LOC440157		HLA-C
CLDN7		MDK
GPRC5D		CDKN3
MSC		CYP19A1
SGSM1		METTL3
ISL1		ZG16B
WISP2		WRN
PLEKHG1		CDKN1C
FOXD2		CHUK
C1orf112		TOP1
KIF14		FOLH1
C15orf42		EIF4EBP1
GSTA4		PRKCD
ACSS1		HLA-DQB1
SGOL1		NCAM1
MYL4		CCKAR
SLC16A6		SOX4
SYT4		XPA
HAMP		HLA-G
HAPLN1		PLA2G4A
TNFRSF25		TNFRSF6B
SPINK2		PXN
IL1A		HLA-B
LOC284422		CXCR1
C21orf51		STAT5A
IGSF6		HDAC9
SLC1A3		HLA-DQA1
ASPA		WNT5A
LOC401238		ELF3
FAM149A		JAK3
TFF1		U2AF1
CYP2C18		IFNA2
FBXL13		SOCS1
C18orf19		UPF1
ARL14		EPHX1
CXorf15		HLA-A
AGR2		RUNX1
C1orf216		UBE2C
MMP1		GRPR
TMPO		FOXA1
DISP1		MITF
LCP2		CSF3
PBK		IFNA1
STRA6		HSP90AB1
GPNMB		GADD45A
LPCAT1		HSPA8
ENTPD6		MMP11
ZNF662		CASP1
KLHDC6		RHOB
HSD11B1		PPP2R1A
C20orf39		EPHA5
HOXC6		ITGA5
CHAD		MYCL
SULT1C2		RPSA
HAGHL		FUT4
C3AR1		AGER
CDCA7		MAGEA1
LOC652703		EPHB4
LOC399888		XRCC6
ENAH		PHB1
TMEM186		AURKB
EXO1		RECQL
HPSE		MYB
GRIA2		CAPN9
PRR11		CSF2
NOC2L		FANCM
CORIN		GNAQ
ISG15		TXN
P2RX1		XRCC5
CA2		PFKFB3
CADM3		CHKA
AGMAT		PTGER4
NETO2		DMBT1
GDF15		MTDH
DPCR1		DUSP1
MST1		CSF1
CYFIP2		ITGA2
HELLS		IL2RA
CD86		CSF1R
VSNL1		ANGPT1
C1orf186		HSP90B1
PLAC9		PDCD1LG2
CHEK2		MMP10
SLC25A34		CD40LG
LOC642678		TACSTD2
TMEM166		FOLR1
LST1		LAG3
SERPINB8		ACE
CTSF		PTPN3
SLC2A1		CALCA
OIP5		CD59
C6orf117		FUT3
SLC5A5		MTHFD1
CCNB2		PECAM1
VSIG2		ZKSCAN1
SNORD56		PPARD
NFKB2		PSG2
RGS11		MAGEA3
C10orf125		SERPINB2
SCNN1A		ABCC3
GABRB3		BUB1
NUSAP1		BTRC
REG1A		XRCC2
TREM2		ALDH1A1
TMEM26		JAG1
ABHD11		NUDT6
B3GNTL1		POLR1H
GRIA3		HSPA1A
XK		TIAM1
PLAUR		HK2
CXCL6		TUBB
C20orf55		DKK3
MMP9		SOCS3
GGH		DDIT3
KRT86		ERCC6
CD300LF		AZGP1
GDPD3		GPX4
MAGEF1		RIPK1
ECHDC3		CDC20
GK		CYP1B1
GBP5		CALR
FAM150A		FOSL1
LOC730316		ETV4
TMPRSS2		EML4
TNFSF4		NNMT
MELK		ACTN4
SCIN		HDC
IGFBP6		CCND3
MXRA8		PRKCI
HOXB7		ABRAXAS1
TFCP2L1		GPER1
E2F7		NUDT1
TMSL8		CASR
C17orf60		MAPK10
KLF15		ZNRF3
PTPRN2		SSTR2
FER1L4		ERCC5
SETBP1		DSG2
HJURP		SFN
MSLN		CLDN1
IGLL3		MAD2L1
MMP10		RNF6
C10orf116		PGK1
WDR43		GHSR
ADH1B		SFTPB
TFF2		NOD2
C14orf143		YBX1
FPR1		CRIPTO
CMTM4		MICA
C10orf2		PTPRC
POLQ		CYP1A2
C1orf115		NCOA3
SNX10		GPX3
HS3ST2		TNFRSF1A
C11orf41		MUC17
RGMB		SFRP1
ASAH2		PDGFB
RPESP		RAD51B
IGFBP2		SMARCE1
LEPREL1		GALNT12
LOC493869		ITGAV
CDH13		CREBBP
C11orf82		EPHA4
SPDEF		DIABLO
CDC2		GNA11
AGTRL1		NR4A1
LOC389641		VCAM1
OSMR		TLR2
C2orf40		IGFBP5
MYOT		THADA
FOXM1		MCM2
MUC5AC		GRB7
FOXC1		FABP6
TYMS		XDH
PTPRZ1		KRT14
NWD1		REG4
TFAP2A		LTA
MGC29506		PTHLH
ELA3A		CTTN
KIF4A		S100A1
PTTG3		CD14
IRX2		PEG10
SLC26A7		HMGA1
CTSE		SATB2
CSF2		ING1
EFCAB6		THBS2
AADAC		YY1
CAMK1G		KCNQ1
C6orf224		BCL6
DNALI1		MMP12
LAMC2		IDO1
RGS16		HMMR
ITGAX		THBD
NMB		GJA1
TTR		LBR
C5orf4		ALOX12
TMEM92		ALPP
EYA2		GAS6
C1orf135		EPB41L3
NR2E3		CXCR3
CBX2		LEPR
BICD1		LMNA
MBTPS2		H2AX
CDCA8		NOTCH3
CD9		INSR
SLC39A10		SHC1
KIF2C		TRAF2
PLSCR1		SFTPD
CPZ		AKT3
CYP2C9		RPS20
PROM2		TG
FAM64A		ADH7
GDPD5		PPM1D
GGT5		ARHGAP26
ARHGDIG		GSN
TROAP		RHOC
TLR4		AKR1C3
CXCL14		GH1
CAPN11		LMNB2
LIFR		AQP3
C17orf53		LZTS1
CHST1		ROR1
XKR4		ADAM15
CYP27B1		HAVCR2
ST6GALNAC1		ACP3
CDCA1		YWHAZ
RPL29		SMARCA2
HOXA10		CCNA1
TMEM176A		MAP3K14
EMR2		ARNT
HK3		PAK4
GFRA3		POLB
CCDC74A		POT1
VSTM2		PDPK1
GNA15		KCMF1
KRT24		YWHAE
C9orf165		NFIB
C6orf173		RUNX2
PGM2L1		DOT1L
LOC653764		GSE1
ELOVL6		S100PBP
TRIB3		HDGF
DKFZP586H2123		SLC29A1
HOXA13		COMT
CALCRL		ACTC1
SYNGR1		UGT1A1
LNX1		GSR
LOC400879		MYH11
LOC653261		SFTPC
BEX5		SUPT7L
GSTM5		HSPD1
ABCD1		SYK
CENPK		IL6ST
KCNK3		SEPTIN9
HMOX1		SLC5A8
VAV2		CDC25B
NTHL1		CEBPB
C17orf28		CHRNA5
ABTB2		TJP1
C10orf10		HNRNPA2B1
CCNE1		PPP1R1B
ABL2		E2F3
GBP1		ROPN1L
CIDEC		COL1A2
LOC644844		TLR9
FAM54A		H4C16
TNFRSF10A		IGF2R
CNTFR		IKBKB
TNFRSF11B		HDAC2
ZFP64		GLI2
GUCA2B		MAP1LC3B
REG3A		KLRK1
UGT2B15		ROR2
LAMP3		TERF2
TBL3		ERN1
CLDN2		LIF
PTK7		NOTCH2
CEP152		ANGPTL4
PDK3		FUT2
CDCA2		IL11RA
UBD		CD80
RBM13		RACK1
SNRPD1		HLA-DRB1
PLA2G1B		CAT
RBPMS2		PDIA3
FCGR1A		TCHP
ZMYND15		IGH
OKL38		FOXA2
SRPX		TEK
TNFRSF13B		TFAP2A
PSMC3IP		POSTN
COL4A6		NOS3
SLC4A4		GGT1
HNT		CLPTM1L
BVES		SALL4
GNB4		RRM2
MMRN1		VCAN
HKDC1		EDN1
TRAF3		NDUFA13
IQCA		ZNF180
TMEM45A		NOB1
ADSSL1		TPBG
LYPD5		SRGAP1
DKFZp686O24166		EFNA1
LOC644695		NCL
LILRA5		ADA
SFRP1		CASP7
ELK3		KISS1
KIAA1683		PRDM16
ADORA2B		ST6GAL1
DEPDC1		ADAM17
MLPH		POLR2E
ANXA2P3		PRDX1
CYP4X1		CXADR
GNMT		SHMT1
FOXA3		KLF5
C12orf24		CD74
DIO2		ADIPOR2
ANKRD43		CIB1
CACNA2D2		CDA
SLC28A3		MDM4
ARHGAP11B		NOS1
GGT6		TFE3
ANKRD24		RREB1
AFF3		RARS1
STX19		ANXA10
LOC440145		THY1
SCUBE2		WNT2
LRRC32		GUCY2C
ANXA2P1		IL6R
ENDOGL1		NPM1
CYBB		RRP1B
FBXO5		NANOG
CYP2C8		CSNK1A1
TM7SF4		DNAH8
FOLR1		CDC25C
SYN2		SI
PGC		CTAG1B
ERCC8		CRNN
SNORD13		TUBB3
UHRF1		ADM
PITPNM2		PLAT
DENND1A		CSNK2A1
ENPP6		RPL15
OSGIN2		VDR
SNORA65		ESM1
FMNL3		DCLK1
ANAPC7		ZBTB20
PRSS16		BAG1
SEC15L2		IL1R1
FNDC5		ARF6
IRX5		BIRC2
CDC25C		CXCL10
LOC642412		CYP17A1
CCNF		IQANK1
TMEM110		CKS2
C12orf34		NOL8
C5orf34		EPHB1
NCAPG2		KRT17
HOXA9		PRKAA1
LOC400506		SPHK1
PRAM1		CIP2A
IL24		GSDMA
ONECUT2		PLCG2
ODF2L		CCNB2
KRT23		UBE2T
UNQ830		RECQL5
FOXA1		PLAG1
ATAD3B		BPTF
FLVCR2		EHMT2
GPRC5A		GZMB
FAM21C		RUNX1T1
CCL4L2		AGTR1
CCDC123		EPOR
TPD52L1		SLC2A4
ASCL2		MCM4
WBSCR27		IGFBP1
GALNT6		ADAR
NCAPG		BHLHE40
AOAH		RFC3
CPE		FGF5
TMEM38A		REG1A
DUOX2		PTP4A3
NAB2		PIWIL1
PRKAR1B		TP53BP1
C16orf77		F2
TAF1A		CACYBP
TMEM30B		FAT4
MMEL1		MMP8
TMPRSS4		PKHD1
C20orf103		SERPINA3
CDCA3		ABL1
LOC651441		IGFBP4
STC2		HLA-E
C21orf81		IL13
LRRC31		SLC7A5
HTRA4		RUFY3
ANXA10		CDH13
IFIT2		ADRB2
KLK11		GPBAR1
PHGDH		TFRC
SLAMF8		MT2A
LOC650919		URGCP
PSTPIP1		SFRP2
MARVELD3		PDGFA
CDC45L		PSMB8
RAB17		GPSM2
CDC20		LRRC56
PGM5		FGF19
IKIP		MDC1
KLK10		COL1A1
CCNB1		MBL2
RBPJL		KLF10
VIL1		RUVBL1
MLZE		MSMB
FOXA2		DHFR
RIF1		STAT6
BNIP3		SELENBP1
RELL2		FGF9
SERPINA5		NGF
WDR62		LATS2
SCARB1		AQP5
HS3ST3A1		ITGA3
KIAA1881		MAP3K1
LIMK1		ATAD2
ORM2		CXCL5
COL2A1		MECP2
OXCT1		C20orf204
FLJ35767		ALCAM
NME5		DUSP6
P2RY14		RARG
SNHG3-RCC1		FUT8
MMP24		CCR5
CAMK2N1		APAF1
LIN9		CTNNBIP1
KLK7		RELB
CDH19		TMEFF2
TMEM125		RRM1
PACAP		E2F2
ARHGAP22		TEP1
GCKR		PGF
H19		CENPF
COL9A2		NR3C1
TMEM151A		TGFB3
LOC650568		TNC
ISLR		GATA5
FLJ35773		CDC25A
RCC1		TNFRSF11B
GSTM3		ABCC4
CDC25A		CLDN2
C14orf149		TNFRSF1B
CDX2		COL5A1
ASF1B		TERF1
SNAI2		PTGER3
IFIT3		MYEOV
ZBED2		TRIM31
MYBPC3		LTF
GPR115		PTK2B
CASQ2		IKBKG
LOC91461		RFC4
LOC402644		DDIT4
SLC35E4		ADAM12
C10orf81		LGALS4
S100A9		ETV6
TTK		PRNP
AMHR2		PDGFRL
ATOH8		DROSHA
INDO		ETV1
EPHB1		CHTF8
CCNE2		ANO1
HIP1		DCN
ME1		ADIPOR1
DKFZP564J102		UCHL1
CSF3R		CD247
FLCN		IL32
NR0B2		WNT3A
TRIM36		NAMPT
KIF11		NES
KRT6B		FAM120A
ANXA9		KLK6
C18orf51		NTSR1
RBMS2		TMEM54
EPOR		H3-3A
NLGN1		SKI
TNFAIP2		MTR
TBCCD1		ANXA4
PMS2CL		BIRC7
XLKD1		IL7
KIAA1688		NLRP3
TPSAB1		KIF1B
KCNN3		IGFBP6
ARL9		GPT
MSR1		IRS1
ZNF286A		LYVE1
MMP14		SCGB1A1
AZGP1		LPL
CLCN5		ICAM2
PDE7B		SPOP
LOC647474		CCNG1
ANKRD29		AIFM1
SLC16A9		PTPN6
CCDC5		EPHA1
KCNJ2		A4GNT
APOBEC3B		NUCB2
LOC653820		MAP1LC3A
HRASLS2		CD163
ESRRB		BMP7
ZNF540		MYH9
LOC729966		COL18A1
MGC27165		SLC9A4
APOBEC3H		ITGAM
PFKFB4		DES
LOC650883		GNL3
KDELC1		LOXL2
TFAP2C		COL6A3
DUOXA2		FAM72D
MRC2		MUC5B
ADA		RHBDF2
LEPR		ID3
LYVE1		DLC1
PDE3B		EREG
SPATA6		RBBP8
LOC646197		WNT2B
PCDH19		KLK10
PIGR		SLPI
FLJ31132		ARG1
CDH10		FGF4
VIPR2		ELANE
ENPP5		ERG
LOC644151		ACTL6A
DLG7		DEFA5
KCTD8		S100B
APOB48R		SMURF1
C8orf51		FGF3
RRM2		IRF2BP2
MMP12		FOXF1
SATB2		SEMA3B
VMO1		VCL
PTGER3		SELE
C12orf48		ADCY10
OSM		WFDC2
CPB1		PXDN
C16orf59		KITLG
RRM2B		WNT6
GINS4		IL17F
FLJ23834		SNCG
ADAMTS9		TGFBI
LPPR4		CX3CR1
LOC388743		RPS27
ZNF323		ITGAL
BHLHB3		TRAF3
ADAMTS2		CAGE1
CSAG3B		F2R
LOC645018		LDLR
UCK1		WIF1
TM6SF1		PDK1
TRIM15		AGR2
LOC730413		CEMIP
LOC196549		LPAR2
PIP5K2A		GRM8
IL13RA2		LIN28B
LOC652324		TSG101
SMPD3		SRSF1
PLAC8		MYBL2
KIF26B		CLIC1
UGT1A10		SSTR3
RBL1		IGFBP7
LOC653874		CLDN23
SCGN		AKR1B10
PPEF1		SDC1
LOC647044		VTCN1
MGC26718		CR2
PKHD1L1		PTTG1
PRND		EXO1
C6orf58		PGAP3
CCR1		COX5A
bA9F11.1		PDX1
SLC39A8		P4HB
LOC253012		SLC16A1
C17orf87		KDM4B
LOC651751		PPIA
F10		EHF
TNNI2		TRIM28
LOC148709		KMT2C
ODAM		USP7
NEK11		SLC4A1
MUSTN1		RABL3
KPNA2		ELL2
C11orf52		FZD5
WDHD1		PPARA
LOC643201		PLD1
MEX3B		FANCE
CHORDC1		CEL
KIAA0895		IER3
INPP4B		ARRB1
LOXL1		SREBF1
CLRN3		PML
GZMB		EIF4A3
CXADR		NOX1
LOC255411		DDB2
CHRNA1		IL24
NR2C2		CASP6
CCL15		B2M
WNT2		MAP2K2
CDT1		SMG6
TAF13		PTPN13
DNASE1		COL14A1
TLR8		MXI1
OVOL1		HDAC4
OR51E1		ADH1C
PPP1R3C		NGFR
ANXA13		HLTF
SERP2		GJB2
SFXN1		MSH5
CD300C		MLKL
SNORD16		PTK7
MGC23985		PRDX6
ST3GAL2		ADAM9
TMC7		MCM7
GPR109A		FXYD5
LMNB1		MAPK9
HOPX		CYP2D6
SLC4A11		EIF2AK3
ADAMTS18		HSF1
S100A2		CASP2
MYOM1		CLU
DDX27		RNF216
LOC644760		MLNR
MS4A8B		PXDNL
AIM1L		TIGIT
SLC7A6OS		PNLIP
PLXDC1		AMFR
CD79A		ZBTB7A
DEFB119		BIK
CBS		PTMA
MYST4		LRP5
NLF2		SLC9A1
IFNG		PPP3CA
LOC728160		GADD45B
MEI1		RPS6KA3
TWISTNB		PRDM2
IQCE		NEDD9
LOC389791		BTG2
KIAA1641		SPINT2
P704P		TANGO6
FANCD2		MZB1
METTL7B		IREB2
CENPM		NOP2
SORBS1		NOX5
F12		ARHGAP35
LOC388610		GSTM3
WDR72		SLC16A4
TTLL7		TNFRSF10D
SLMO1		LEF1
DLEU2		NR1I2
DLX5		GAS1
DTX3L		OCLN
TCEAL2		YTHDF1
dJ341D10.1		GPI
HMGCS2		VASP
LRRC40		ST14
C9orf152		PIK3R3
TMEM104		SRSF3
GUCY1B3		PYCARD
SCARF2		PODXL
LOC644590		NOG
SPAG5		AGO2
IL1RL1		PTGER2
PPARGC1A		DDX5
PLA2G2A		PIM1
PRICKLE3		TRAF6
LOC646401		KDM1A
ENTPD3		LPAR1
1-Mar		MACC1
KIAA1524		RIT1
CXCL5		HSPG2
C7orf10		CD276
BCL11B		IL15
ASTN2		HOXA10
LOC646817		DEFB1
CCL28		RNASEL
KCNMB2		MBD4
INSRR		CAST
NRARP		FZD7
LRRC2		NAA15
HIST3H2A		CCDC136
TRIM10		CUL4A
NUAK2		IL3
C6		RRP7A
LOC652775		SLC7A11
SERPINB5		PRMT5
TSPAN1		TNFRSF8
LOC652184		TOB1
TARSL2		DSP
CRIM1		STAT5B
JSRP1		RECQL4
COL27A1		AFAP1
KIF15		CMIP
CNTD1		DFFA
LOC440503		GDF7
CDH2		VEGFB
WDR51A		AKR1A1
HBA2		XBP1
BRCA1		FLNC
LOC730130		SULF1
LRRC8C		BBC3
HSD17B6		AAGAB
FRMD1		COL4A1
IL1R2		RHOD
PAH		PPP2CA
DPP6		RAD17
CSAG3A		TTR
SULT1B1		HMGB2
SPOCK1		ING4
CUX2		BRD4
NKD2		JAK1
LILRA3		IL22
KIF3C		MIEN1
MEST		PFKFB2
BAGE5		CD151
ANLN		PCBP1
IGSF9		WNT3
ALDH3B2		MICB
KRTAP10-2		NR5A2
MYEOV		CCL20
NSUN7		LRBA
CDA		MAP3K11
LOC645508		ERGIC3
ZNF471		GRN
GPM6B		CHMP2A
ASAH3L		NF2
CETP		EPO
ZIC2		NPY
GLUL		DRD2
FGF9		VWF
SPAG11A		SLC4A2
GUCY1A2		NEDD4
SERPINB2		POMC
SLAIN1		FANCD2
IL1F7		PVR
VIP		C12orf43
MS4A2		VTN
SNORD30		TK1
LOC651285		UCN
VLDLR		RPS27A
LTB4R		MT1G
FADS2		E2F7
LOC649362		PIK3C3
SLC36A1		BDNF
ZNF707		HIC1
MYOM3		ERCC3
C2orf27		GLP1R
PTGER2		CSNK1E
PMS2L1		CRH
FMO1		FOXK2
LOC51149		CD48
LOC388814		CD47
BATF3		TNK2
PCOLCE2		CHRNA3
MYB		FOXP4
FLJ21687		MAPKAPK3
LAIR2		ACVR2A
FGG		PINK1
SLC30A6		AMER1
LOC647154		SERPINH1
MYO5A		EFEMP1
CYP26B1		E2F4
NOX1		TNXB
FAM3D		CCNC
ZNF536		IL5
NANOS3		FPGS
LOC643997		NCAPG
CT45-4		GPX7
RFC2		KIF15
PRELP		LZTR1
CIDEA		XRCC4
MYO1F		CDK7
PLA2G4F		NR0B2
AMTN		KRT13
PM20D2		UBAP2L
TESC		RETN
LOC285929		ATG5
C14orf180		IL16
CTLA4		SLC22A16
SOX10		H6PD
CST2		NCOR2
IL23A		IL33
LOC643300		ROBO1
ANKS4B		CD81
BLM		IQSEC1
ELK4		NOD1
HSF2BP		NR2F2
C13orf18		SFRP5
LOC646064		FOXP2
SEMA5B		PLCG1
C14orf132		CDK5
TRIM29		LY6K
MYH11		RBM5
ERCC6L		PARK7
NEIL3		OSM
SNORD34		PLG
HIST1H3H		GHRH
LOC389816		WNT9A
SH2B2		PENK
MUCL1		TNS4
SIGLEC10		SMAD6
PSMA7		SLC2A3
TM4SF19		MSN
IFI44L		TGM2
IL2RG		NFKB2
GPR65		NEDD4L
LOC649095		PRL
RYR3		SIGLEC15
FAM102B		FUCA2
SGCA		LTBP4
BTBD16		UGT1A7
PLXNC1		HSD17B1
LOC645133		MAP2K7
MKI67		BRD2
SNPH		CD86
KRT7		MNT
FGF2		RETNLB
C9orf109		COPS5
CDC6		BAG6
GNLY		ATP8B1
REEP1		UPK3A
LOC400807		MYCN
RIMBP2		CASZ1
CHRDL2		ARHGEF2
C13orf3		APOE
VSTM1		NMB
LOC643109		PPHLN1
STS		IGF2BP2
C14orf126		GADD45G
ENPP3		FNDC3B
FLJ35880		ECE1
KLHL23		CYP24A1
LOC652903		DDX39B
LOC645098		TNFRSF12A
FABP6		BCL2L2
ATP6V1B1		RASSF5
ZNF703		BCL2L12
SGOL2		VEZT
SNORD15B		FCGR2A
TCN1		SCTR
NPAS1		RPRM
HOXB3		PFN1
ANXA8L2		LIFR
SOBP		ZFP36L1
LOC653110		NQO2
AQP10		CD46
IL4I1		PTPA
TCTEX1D1		KAT5
BIRC7		CUBN
WASF3		PIK3R2
LOC727773		RND3
KCNA5		SP3
JARID1C		DCK
APLN		RBFOX2
KLF8		HTR4
SLC19A3		IL17B
Gcom1		TCF7L1
CMKLR1		SOS1
FABP4		TRIM24
FXYD4		PRKCZ
IL19		LAMA3
LOC647339		RPS3
SPAG4		IPO8
CLDN18		WEE1
TMEM67		INHA
CNFN		SMYD5
DKFZP564O0523		HMGCR
PHTF2		WRAP53
NRM		MED1
GMPR		PRKACA
PRKACB		COL4A2
LRIT1		PRDX5
WIPF1		GATD3
DRD1IP		RICTOR
LOC150223		TLR5
ALDH1L1		CCAR1
PHACTR1		CCR2
LOC728910		HLA-F
ORC1L		MTA2
LYG1		ORAI1
NRXN1		IGF2BP1
ZBTB41		TES
GPR37L1		YTHDC2
LOC650909		VDAC1
KIF18A		EMCN
FLJ32569		MAPKAPK2
FAM26A		PITX1
C19orf63		EPHA7
COL4A3		HABP2
TTC6		PAX5
BEX1		ARHGDIB
HMP19		FANCL
NFKBIL2		SEC11A
PLA1A		SOX10
SEMG1		TF
SYNPO2		ADAM10
HSPB6		REV3L
C1orf168		HNRNPK
C2orf48		PPY
MICAL2		RPL6
FREM2		FOCAD
PNLIPRP2		GTF2I
HEPH		gene
FLRT3		MIR200A
HNRPC		ATAD3C
C6orf59		ATAD3B
LOC400406		ATAD3A
MRM1		MIR551A
FLJ23754		TNFRSF25
SERPINB3		PHF13
COMP		LZIC
LRRC17		CTRC
UCN2		CELA3B
S100P		IL22RA1
BCL6B		THEMIS2
ADAMDEC1		SMPDL3B
TIMM8A		PTPRU
SUCNR1		TINAGL1
SLC16A7		CCDC28B
SLC14A1		YARS1
C8orf31		EDN2
ZNF643		GUCA2B
LOC220729		SVBP
ADC		ERMAP
PRH1		PTPRF
KLK8		PTCH2
PTPRO		LRRC8C
CMTM5		CYMP
CLEC7A		ELAPOR1
NPTX1		ST7L
CTSG		CHD1L
LOC340598		CREB3L4
TRPV4		PMVK
CEACAM7		PRCC
NOD2		F11R
MUC12		UFC1
SERPINB4		GPR161
SERPINB9		COP1
ETV7		ZNF281
POLR2J		NAV1
POPDC3		PTPN14
NTN1		ESRRG
SFTPD		CAPN8
MTBP		WDR26
LOC339766		ENAH
DTL		SMYD3
UBASH3A		ZNF692
FAM49B		GACAT3
GIT2		OSR1
PGBD5		SLC35F6
LOC441763		GALNT14
RGL3		SRD5A2
ESPN		TTC7A
GPR132		PNPT1
C9orf24		ACTG2
ENTPD5		MTHFD2
NMU		DOK1
GPR137C		REG3A
ZNF695		C2orf68
C4BPA		ST3GAL5
CEP170		RPL31
TTTY11		SULT1C3
NHEDC2		THORLNC
C19orf46		MAP3K2
HECW2		LIMS2
LOC729486		LCT
PROK2		MCM6
KIAA0415		LRP2
CLSTN3		COL3A1
C13orf33		HECW2
SPINK7		UNC80
B3GALT5		BCS1L
PEG3		TTLL4
LOC644544		MFF
C1orf165		PDE6D
TNNT3		UGT1A10
MYBPC1		TRPM8
LOC126147		HRH1
LOC646665		PLCD1
CHST13		MYD88
LOC730996		CDCP1
LRRC26		PTH1R
LOC649270		PTPN23
LOC653297		UCN2
NRP2		KLHDC8B
LOC650111		USP4
BMP5		GNAI2
THBS4		HYAL2
PVRIG		MANF
LOC646638		DNAH1
FCHO1		FAM107A
TUBGCP3		PTPRG
PSTPIP2		PRICKLE2
LOC641823		MAGI1
EGR2		ARL6
S100A8		SIDT1
BHLHB8		IGSF11
CLPS		MUC13
UHMK1		ZNF148
SIM2		RAB6B
NLGN4X		SLCO2A1
NEK4		TM4SF4
RGS7		IL12A
OR52E6		TERC
RASEF		HTR3E
SLC6A6		CAMK2N2
LOC641948		ETV5
CD1A		TMEM207
LOC650280		MIR570
FIGF		MFSD10
CTRB2		HTT
ATR		DCAF16
KIF21B
LOC440910
C14orf118
CHST4
LOC650132
GUCY1B2
DNASE1L3
EEA1
TIPIN
C6orf204
ALDOB
KIAA1542
LBP
LOC648657
SLC28A2
CCDC110
CAPZA3
UGT1A6
PLA2G10
ITGB3BP
LOC729602
MCTP2
TGFBR1
DNM1
FGF11
CD80
GPR107
CPLX3
ENAM
C3orf57
CCL7
TAGLN3
HSD17B7P2
FFAR2
LOC646574
LOC132706
GPR4
MT1JP
NBEA
LOC652424
PLP1
CAMKK1
NKX2-3
COPZ2
MNAT1
EMX1
MAPK4
FLJ44955
ZEB1
KRT16
LINCR
LOC342979
CD160
JRKL
CPNE2
LMOD1
FAM82B
MSMB
IL20RB
SESN3
F8A3
LOC401233
LOC643272
NANP
CYP4B1
AGT
IGSF5
MAPK15
SYP
ASCL1
IGSF21
EDG8
ENTPD8
LCN6
SNORD25
LOC643169
PPFIA4
CCDC137
PPP1R1A
FLJ32065
LOC732371
F2RL2
LRRC6
TMIE
HIST1H2BH
SELL
CGA
GDAP1
LOC650020
LOC96597
DPEP3
CDKN2A
CEACAM6
SLC1A2
PNOC
LOC641804
PNLDC1
GSX1
PCDP1
NAT11
GPR176
ITGB8
HEPACAM
CLDN4
HOXC9
LOC653904
LOC151234
ZCWPW2
PMS2L2
LOC653499
C20orf118
INSC
CDH17
HOXA1
KCNAB1
LOC85389
BLOC1S2
LOC440905
MGC42630
TIMP4
FLJ90650
C20orf114
C1orf58
IL6
TBPL2
LIPC
SNORD46
CYP26C1
OR12D2
LOC653803
HIST1H4E
CRYBA4
BTNL8
LOC645522
LOC652570
GHSR
HIST2H4A
NNAT
FANCI
TNFSF13
MATN3
SIGLEC9
IL12RB1
PLCD4
NDC80
CDX1
ARX
LOC652045
HABP2
UROC1
LOC728441
UNC93A
LOC730953
KCTD16
ZNF750
COL5A3
KRT6A
CHI3L2
LOC440925
GNG3
C19orf45
LOC651576
TRPV6
RPRML
SOX2
C1orf175
LOC642120
APOBEC4
LOC440313
LOC644404
C1QTNF7
SLC9A5
LOC652128
LOC729732
EDAR
C1QL1
SPRR2D
ASB16
ANXA8
NRXN2
TTC7A
MYH4
CCL22
LRP4
SHD
MGAM
SLN
FAM83A
CYP4F8
PAIP2B
IL1RAPL1
ELA2B
LOC650217
TTLL6
GNB3
KIAA0367
FAM55D
ELA3B
SIGLEC8
TMEFF2
RCOR2
ELOVL5
ALB
SYT9
TMEM27
SDR-O
EPYC
LOC647219
CDH16
IRGC
CXCL11
RASL10A
PI3
ACCN4
DNM3
SPNS3
LOC390856
LOC651314
TRIM46
DOK5
CCL11
GJB3
CASP5
C18orf45
NUDCD1
CIITA
MORC4
HPCAL4
TGFB2
SPACA3
MLN
PHACTR3
LOC149620
SLC39A5
ISX
C4B
SMYD5
C1GALT1
PDZD3
STK31
DAPL1
LOC650526
INTS7
NLRC4
APOB
ASGR2
FEV
LOC441032
NR5A2
RIC3
LOC648394
GAGE7
DPYS
PRY
ESR2
CADM2
PPAPDC1A
LOC388503
LOC541473
KIAA0514
SLC22A4
CMTM2
ZNF597
LOC389672
FCRL2
CUBN
EPPK1
LOC648153
CRYBA2
LOC647295
HSD17B2
GRIK1
CATSPER1
MCART2
LOC441528
KCNK2
FAM81A
DES
SOX11
CNTNAP2
MTL5
LOC653563
DMN
TMSB4Y
LDLRAD3
PDF
C14orf104
PAFAH1B2
OR14A16
SLC7A3
PRG2
SFTPA1B
KCNB1
DSC3
SILV
VSTM3
LOC643431
NEU4
FRMD5
B4GALNT4
SCG3
WNT3
LOC728070
PTPRJ
FLJ40453
PMFBP1
SCG2
HIST1H4H
LOC642843
RNF166
SNORA66
TMEM117
PCDHA4
LY6D
UPP2
LOC440585
LTA
ZNF761
IL8RB
ANK2
GLIPR1L2
LOC401074
TP73L
TNF
AMH
FXYD2
CLDN3
ARG2
ELA2A
OR5M3
TTC18
LPIN3
GCUD2
SLC2A5
DEFA5
C6orf168
APBB2
C12orf56
LOC649497
LOC642103
PMP2
HSPB8
SLC35D3
LOC642490
TSPYL6
PM20D1
LOC649120
LOC389523
TF
TM6SF2
KRT15
TNS4
OGN
LOC285047
SCGB1A1
LEMD1
NAT12
LYPD3
APOBEC1
HP
CYorf14
ATP1A2
ZNF184
HAS3
ITLN2
HSD17B1
B4GALNT3
C19orf51
KL
LOC647322
RDHE2
LOC651872
SYNGR3
LOC654203
GGTLC2
LOC642809
MUC17
[truncated: 44 more rows]
