# Supplementary material for: The Anti-Cancer Potential of Genistein: Single-Cell RNA Sequencing Analysis and Spatial Transcriptome Reveal That Genistein Targets HSD17B1 to Inhibit the Progression of Gastric Adenocarcinoma
Source: Int J Mol Sci. 2025 Oct 24;26(21):10369. doi: 10.3390/ijms262110369 (PMC12609499; doi:10.3390/ijms262110369)
Supplement: Supplementary file 1 [file ijms-26-10369-s001.zip › ijms-3866917 Supplementary material/Table S2.csv]

Model	variable	permutation	dropout_loss	label
RF	_full_model_	0	0.254211153069309	RF
RF	CD80	0	0.24922751853924	RF
RF	HSD17B1	0	0.252606817920882	RF
RF	MMP9	0	0.252816683318746	RF
RF	CDKN2A	0	0.253117051040558	RF
RF	ADH7	0	0.253376684753294	RF
RF	CCNB2	0	0.25370869762626	RF
SVM	_full_model_	0	0.185725194311995	SVM
SVM	CD80	0	0.180630360631407	SVM
SVM	CCNB1	0	0.181873737383165	SVM
SVM	TYMS	0	0.182064939985346	SVM
SVM	KIT	0	0.184091272723682	SVM
SVM	CCNB2	0	0.18411739165903	SVM
SVM	CTLA4	0	0.18418358413451	SVM
XGB	_full_model_	0	0.199286168440531	XGB
XGB	CD80	0	0.197607799100331	XGB
XGB	CD86	0	0.19768216072389	XGB
XGB	TNFRSF10A	0	0.198006013706279	XGB
XGB	CTLA4	0	0.198834480309398	XGB
XGB	TYMS	0	0.199286168440531	XGB
XGB	KIT	0	0.199286168440531	XGB
GLM	_full_model_	0	0.454849451482294	GLM
GLM	IGFBP2	0	0.371374643378304	GLM
GLM	PLAU	0	0.410881347942286	GLM
GLM	CTLA4	0	0.41818378556835	GLM
GLM	ADH7	0	0.421099533769539	GLM
GLM	TNFRSF10A	0	0.421680248120153	GLM
GLM	TTR	0	0.421707523596324	GLM
GBM	_full_model_	0	0.180023959584235	GBM
GBM	BIRC5	0	0.17137843223641	GBM
GBM	HSD17B1	0	0.173714956162804	GBM
GBM	CDKN2A	0	0.175016564088665	GBM
GBM	WNT3	0	0.176740467516325	GBM
GBM	CCNB1	0	0.177436300256806	GBM
GBM	CCNB2	0	0.177529569673689	GBM
KNN	_full_model_	0	0.14442970747104	KNN
KNN	CD80	0	0.128151186627735	KNN
KNN	CTLA4	0	0.134563006464743	KNN
KNN	AURKB	0	0.140804172975999	KNN
KNN	CCNB2	0	0.141474063258076	KNN
KNN	CCNB1	0	0.141854555142679	KNN
KNN	TNFRSF10A	0	0.143654935905709	KNN
NNET	_full_model_	0	0.179655733595817	NNET
NNET	ADH7	0	0.179649668278343	NNET
NNET	CTLA4	0	0.179654927017923	NNET
NNET	IGFBP2	0	0.179655432130464	NNET
NNET	WNT3	0	0.17965556092731	NNET
NNET	Label	0	0.179655733595817	NNET
NNET	TYMS	0	0.179655780896103	NNET
LASSO	_full_model_	0	0.24613592276692	LASSO
LASSO	CCNB1	0	0.244944735992659	LASSO
LASSO	TYMS	0	0.24613592276692	LASSO
LASSO	TLR4	0	0.24613592276692	LASSO
LASSO	WNT3	0	0.24613592276692	LASSO
LASSO	EZH2	0	0.24613592276692	LASSO
LASSO	CYP3A4	0	0.24613592276692	LASSO
DT	_full_model_	0	0.313208205667251	DT
DT	TYMS	0	0.313208205667251	DT
DT	CAPN9	0	0.313208205667251	DT
DT	TLR4	0	0.313208205667251	DT
DT	KIT	0	0.313208205667251	DT
DT	TUBB3	0	0.313208205667251	DT
DT	WNT3	0	0.313208205667251	DT
NB	_full_model_	0	0.0217609844086341	NB
NB	CDKN2A	0	0.0157702442681839	NB
NB	HSD17B1	0	0.0159895745283061	NB
NB	IGFBP6	0	0.0164699306607797	NB
NB	CCNB2	0	0.0172097385157998	NB
NB	CCNB1	0	0.0175696005263246	NB
NB	EZH2	0	0.0187320022664566	NB
ADA	_full_model_	0	0.203231811246013	ADA
ADA	CCNB1	0	0.196025794858828	ADA
ADA	BIRC5	0	0.197375210351226	ADA
ADA	WNT3	0	0.201366882819321	ADA
ADA	TNFRSF10A	0	0.20140871951798	ADA
ADA	CD80	0	0.202327176662842	ADA
ADA	MMP9	0	0.202337408942101	ADA
BAG	_full_model_	0	0.240344580220523	BAG
BAG	CD80	0	0.235329921873129	BAG
BAG	BIRC5	0	0.23711796256052	BAG
BAG	TYMS	0	0.237887400492376	BAG
BAG	ESR2	0	0.238783695628509	BAG
BAG	WNT3	0	0.239193536301537	BAG
BAG	ADH7	0	0.239309351086081	BAG
