# Supplementary material for: The Anti-Cancer Potential of Genistein: Single-Cell RNA Sequencing Analysis and Spatial Transcriptome Reveal That Genistein Targets HSD17B1 to Inhibit the Progression of Gastric Adenocarcinoma
Source: Int J Mol Sci. 2025 Oct 24;26(21):10369. doi: 10.3390/ijms262110369 (PMC12609499; doi:10.3390/ijms262110369)
Supplement: Supplementary file 1 [file ijms-26-10369-s001.zip › ijms-3866917 Supplementary material/Table S3.csv]

Protein	Ligand	CurPocket ID	Vina score	Cavity volume (Å3)
HSD17B1	Genistein	C1	-8.1	1645
HSD17B1	Genistein	C2	-7.2	277
HSD17B1	Genistein	C3	-6.6	607
HSD17B1	Genistein	C4	-6.4	338
HSD17B1	Genistein	C5	-6	172
EZH2	Genistein	C1	-7.3	490
EZH2	Genistein	C2	-6.7	324
EZH2	Genistein	C3	-6.2	545
EZH2	Genistein	C4	-6	892
EZH2	Genistein	C5	-5.5	257
CCNB1	Genistein	C1	-6.6	529
CCNB1	Genistein	C2	-5.6	370
CCNB1	Genistein	C3	-5.5	394
CCNB1	Genistein	C4	-5	408
CCNB1	Genistein	C5	-4.2	376
CCNB2	Genistein	C1	-8	1821
CCNB2	Genistein	C2	-7.9	446
CCNB2	Genistein	C3	-7	259
CCNB2	Genistein	C4	-6.5	255
CCNB2	Genistein	C5	-5.9	299
CDKN2A	Genistein	C1	-6.6	103
CDKN2A	Genistein	C2	-6.4	187
CDKN2A	Genistein	C3	-6	78
CDKN2A	Genistein	C4	-5.9	268
CDKN2A	Genistein	C5	-5.3	179
IGFBP2	Genistein	C1	-6.7	509
IGFBP2	Genistein	C2	-6.4	256
IGFBP2	Genistein	C3	-6.2	141
IGFBP2	Genistein	C4	-6.1	234
IGFBP2	Genistein	C5	-5.4	133
